# Supplementary material for: Eight new species of Otacilia (Araneae: Phrurolithidae) from southern China
Source: Zookeys. 2020 Oct 27;979:1–33. doi: 10.3897/zookeys.979.56273 (PMC7609502; doi:10.3897/zookeys.979.56273)
Supplement: XML Treatment for Otacilia gougunao [file zookeys.979.56273-treatment2.xml]

<!DOCTYPE tp:taxon-treatment
  PUBLIC "-//TaxonX//DTD Taxonomic Treatment Publishing DTD v0 20100105//EN" "tax-treatment-NSO.dtd">
<tp:taxon-treatment xmlns:tp="http://www.plazi.org/taxpub"><tp:treatment-meta><kwd-group><label>Taxon classification</label><kwd><named-content xmlns:xlink="http://www.w3.org/1999/xlink" content-type="kingdom">Animalia</named-content></kwd><kwd><named-content xmlns:xlink="http://www.w3.org/1999/xlink" content-type="order">Araneae</named-content></kwd><kwd><named-content xmlns:xlink="http://www.w3.org/1999/xlink" content-type="family">Phrurolithidae</named-content></kwd></kwd-group><mixed-citation publication-type="journal"><person-group><name><surname>Liu</surname><given-names>Ke-ke</given-names></name><name><surname>Ying</surname><given-names>Yuan-hao</given-names></name><name><surname>Xiao</surname><given-names>Yu-xin</given-names></name><name><surname>Yan</surname><given-names>Jing</given-names></name><name><surname>Xiao</surname><given-names>Yong-hong</given-names></name></person-group><article-title>Eight new species of <italic><tp:taxon-name><tp:taxon-name-part taxon-name-part-type="genus" reg="Otacilia">Otacilia</tp:taxon-name-part></tp:taxon-name></italic> (<tp:taxon-name><tp:taxon-name-part taxon-name-part-type="order">Araneae</tp:taxon-name-part></tp:taxon-name>: <tp:taxon-name><tp:taxon-name-part taxon-name-part-type="family">Phrurolithidae</tp:taxon-name-part></tp:taxon-name>) from southern China</article-title><source>Zookeys</source><day>27</day><month>10</month><year>2020</year><volume>979</volume><fpage>1</fpage><lpage>33</lpage><pub-id pub-id-type="doi">10.3897/zookeys.979.56273</pub-id></mixed-citation></tp:treatment-meta><tp:nomenclature><tp:taxon-name><object-id xmlns:xlink="http://www.w3.org/1999/xlink" content-type="arpha" xlink:type="simple">B22630D0-9B30-5FC4-8F5B-03F892C4ED7B</object-id>
              <tp:taxon-name-part taxon-name-part-type="genus" reg="Otacilia">Otacilia</tp:taxon-name-part>
              <tp:taxon-name-part taxon-name-part-type="species" reg="gougunao">gougunao</tp:taxon-name-part>
              <object-id xmlns:xlink="http://www.w3.org/1999/xlink" content-type="zoobank" xlink:type="simple">http://zoobank.org/20022BC6-E020-4F2E-B8D0-8CF2C88B81A1</object-id>
            </tp:taxon-name><tp:taxon-authority>Liu</tp:taxon-authority><tp:taxon-status xmlns:xlink="http://www.w3.org/1999/xlink" xlink:type="simple">sp. nov.</tp:taxon-status><xref ref-type="fig" rid="F4">Figures 4</xref><xref ref-type="fig" rid="F5">, 5</xref><xref ref-type="fig" rid="F22">, 22</xref></tp:nomenclature><tp:treatment-sec sec-type="type material" id="SECID0EJOAE"><title>Type material.</title><p><bold><italic>Holotype</italic></bold>: ♂, China, Jiangxi Province, Ji’an City, Suichuan county, Nanjiang Town, Xiajiaoling Village, <named-content xmlns:xlink="http://www.w3.org/1999/xlink" content-type="dwc:verbatimCoordinates" xlink:type="simple"><named-content content-type="geo-json" specific-use="{&#34;type&#34;:&#34;Point&#34;,&#34;coordinates&#34;:[114.017753,26.010947]}" id="NCID0EXOAE" xlink:type="simple">26°00'39.41"N, 114°01'03.91"E</named-content></named-content>, 979 m, 5 October 2019, leg. Ke-ke Liu et al. <bold><italic>Paratypes</italic></bold>: 3 ♂, with same data as holotype.</p></tp:treatment-sec><tp:treatment-sec sec-type="etymology" id="SECID0E6OAE"><title>Etymology.</title><p>The specific name refers to a famous tea from the type locality, Gougunao, which is planted on the mountainsides of Suichuan County; noun in apposition.</p></tp:treatment-sec><tp:treatment-sec sec-type="diagnosis" id="SECID0EEPAE"><title>Diagnosis.</title><p>The males of the new species resemble those of <italic><tp:taxon-name><tp:taxon-name-part taxon-name-part-type="genus" reg="Otacilia">O.</tp:taxon-name-part> <tp:taxon-name-part taxon-name-part-type="species" reg="bizhouica">bizhouica</tp:taxon-name-part></tp:taxon-name></italic> sp. nov. in having an ovoid membranous distal tegular apophysis and hook-shaped embolus (Fig. <xref ref-type="fig" rid="F1">1C−F</xref>), but can be distinguished from it by the sternum with a sharpened end (Fig. <xref ref-type="fig" rid="F4">4B</xref>) (vs. relatively blunt), the retrolateral tibial apophysis with a submedial apophysis prolaterally (Figs <xref ref-type="fig" rid="F4">4E, F</xref>, <xref ref-type="fig" rid="F5">5C</xref>) (vs. with a basal apophysis prolaterally) and the retrolateral tegular apophysis with a slightly curved apex (Figs <xref ref-type="fig" rid="F4">4D, E</xref>, <xref ref-type="fig" rid="F5">5</xref>) (vs. straight apex).</p><fig id="F4" position="float" orientation="portrait"><object-id xmlns:xlink="http://www.w3.org/1999/xlink" content-type="doi" xlink:type="simple">10.3897/zookeys.979.56273.figure4</object-id><object-id xmlns:xlink="http://www.w3.org/1999/xlink" content-type="arpha" xlink:type="simple">CD4C9707-9839-5816-B111-4835925C85DE</object-id><label>Figure 4.</label><caption><p><italic><tp:taxon-name><tp:taxon-name-part taxon-name-part-type="genus" reg="Otacilia">Otacilia</tp:taxon-name-part> <tp:taxon-name-part taxon-name-part-type="species" reg="gougunao">gougunao</tp:taxon-name-part></tp:taxon-name></italic> sp. nov., male holotype. <bold>A</bold> habitus, dorsal view <bold>B</bold> same, ventral view <bold>C</bold> palp, prolateral view <bold>D</bold> same, ventral view <bold>E</bold> same, retrolateral view <bold>F</bold> same, dorsal view, slightly retrolateral. Scale bars: 0.5 mm (<bold>A, B</bold>), 0.1 mm (<bold>C–F</bold>). Abbreviations: <abbrev xmlns:xlink="http://www.w3.org/1999/xlink" xlink:title="distal tegular apophysis" id="ABBRID0EQRAE" xlink:type="simple">dTA</abbrev> – distal tegular apophysis, E – embolus, <abbrev xmlns:xlink="http://www.w3.org/1999/xlink" xlink:title="retrolateral tegular apophysis" id="ABBRID0EURAE" xlink:type="simple">rTA</abbrev> – retrolateral tegular apophysis, <abbrev xmlns:xlink="http://www.w3.org/1999/xlink" xlink:title="retrolateral tibial apophysis" id="ABBRID0EYRAE" xlink:type="simple">RTA</abbrev> – retrolateral tibial apophysis, <abbrev xmlns:xlink="http://www.w3.org/1999/xlink" xlink:title="sperm duct" id="ABBRID0E3RAE" xlink:type="simple">SD</abbrev> – sperm duct.</p></caption><graphic xmlns:xlink="http://www.w3.org/1999/xlink" xlink:href="zookeys-979-001-g004.jpg" position="float" orientation="portrait" xlink:type="simple" id="oo_466979.jpg"><uri content-type="original_file" xlink:type="simple">https://binary.pensoft.net/fig/466979</uri></graphic></fig></tp:treatment-sec><tp:treatment-sec sec-type="description" id="SECID0EFSAE"><title>Description.</title><p>Male (holotype). Habitus as in Fig. <xref ref-type="fig" rid="F4">4A, B</xref>. Total length 3.49, carapace 1.87 long, 1.44 wide. Eye sizes and interdistances: <abbrev xmlns:xlink="http://www.w3.org/1999/xlink" xlink:title="anterior median eye" id="ABBRID0EPSAE" xlink:type="simple">AME</abbrev> 0.09, <abbrev xmlns:xlink="http://www.w3.org/1999/xlink" xlink:title="anterior lateral eye" id="ABBRID0ETSAE" xlink:type="simple">ALE</abbrev> 0.09, <abbrev xmlns:xlink="http://www.w3.org/1999/xlink" xlink:title="posterior median eye" id="ABBRID0EXSAE" xlink:type="simple">PME</abbrev> 0.08, <abbrev xmlns:xlink="http://www.w3.org/1999/xlink" xlink:title="posterior lateral eye" id="ABBRID0E2SAE" xlink:type="simple">PLE</abbrev> 0.09, <abbrev xmlns:xlink="http://www.w3.org/1999/xlink" xlink:title="anterior median eye" id="ABBRID0E6SAE" xlink:type="simple">AME</abbrev>−<abbrev xmlns:xlink="http://www.w3.org/1999/xlink" xlink:title="anterior median eye" id="ABBRID0EDTAE" xlink:type="simple">AME</abbrev> 0.05, <abbrev xmlns:xlink="http://www.w3.org/1999/xlink" xlink:title="anterior median eye" id="ABBRID0EHTAE" xlink:type="simple">AME</abbrev>−<abbrev xmlns:xlink="http://www.w3.org/1999/xlink" xlink:title="anterior lateral eye" id="ABBRID0ELTAE" xlink:type="simple">ALE</abbrev> 0.03, <abbrev xmlns:xlink="http://www.w3.org/1999/xlink" xlink:title="posterior median eye" id="ABBRID0EPTAE" xlink:type="simple">PME</abbrev>−<abbrev xmlns:xlink="http://www.w3.org/1999/xlink" xlink:title="posterior median eye" id="ABBRID0ETTAE" xlink:type="simple">PME</abbrev> 0.14, <abbrev xmlns:xlink="http://www.w3.org/1999/xlink" xlink:title="posterior median eye" id="ABBRID0EXTAE" xlink:type="simple">PME</abbrev>−<abbrev xmlns:xlink="http://www.w3.org/1999/xlink" xlink:title="posterior lateral eye" id="ABBRID0E2TAE" xlink:type="simple">PLE</abbrev> 0.07, <abbrev xmlns:xlink="http://www.w3.org/1999/xlink" xlink:title="anterior median eye" id="ABBRID0E6TAE" xlink:type="simple">AME</abbrev>−<abbrev xmlns:xlink="http://www.w3.org/1999/xlink" xlink:title="posterior median eye" id="ABBRID0EDUAE" xlink:type="simple">PME</abbrev> 0.1, <abbrev xmlns:xlink="http://www.w3.org/1999/xlink" xlink:title="anterior median eye" id="ABBRID0EHUAE" xlink:type="simple">AME</abbrev>−<abbrev xmlns:xlink="http://www.w3.org/1999/xlink" xlink:title="posterior lateral eye" id="ABBRID0ELUAE" xlink:type="simple">PLE</abbrev> 0.18, <abbrev xmlns:xlink="http://www.w3.org/1999/xlink" xlink:title="anterior lateral eye" id="ABBRID0EPUAE" xlink:type="simple">ALE</abbrev>−<abbrev xmlns:xlink="http://www.w3.org/1999/xlink" xlink:title="anterior lateral eye" id="ABBRID0ETUAE" xlink:type="simple">ALE</abbrev> 0.26, <abbrev xmlns:xlink="http://www.w3.org/1999/xlink" xlink:title="posterior lateral eye" id="ABBRID0EXUAE" xlink:type="simple">PLE</abbrev>−<abbrev xmlns:xlink="http://www.w3.org/1999/xlink" xlink:title="posterior lateral eye" id="ABBRID0E2UAE" xlink:type="simple">PLE</abbrev> 0.41, <abbrev xmlns:xlink="http://www.w3.org/1999/xlink" xlink:title="anterior lateral eye" id="ABBRID0E6UAE" xlink:type="simple">ALE</abbrev>−<abbrev xmlns:xlink="http://www.w3.org/1999/xlink" xlink:title="posterior lateral eye" id="ABBRID0EDVAE" xlink:type="simple">PLE</abbrev> 0.13. <abbrev xmlns:xlink="http://www.w3.org/1999/xlink" xlink:title="median ocular area" id="ABBRID0EHVAE" xlink:type="simple">MOA</abbrev> 0.25 long, frontal width 0.22, posterior width 0.29. Chelicerae (Fig. <xref ref-type="fig" rid="F4">4B</xref>) with three promarginal (proximal largest, distal smallest) and six retromarginal teeth (distal largest, proximal smallest, others equal in size). Sternum posteriorly pointed. Pedicel 0.10 long. Abdomen (Fig. <xref ref-type="fig" rid="F4">4A, B</xref>), 1.67 long, 1.00 wide. Leg measurements (Fig. <xref ref-type="fig" rid="F4">4A, B</xref>): I 6.46 (1.66, 0.57, 2.12, 1.42, 0.69); II 5.07 (1.21, 0.54, 1.59, 1.05, 0.68); III 4.81 (1.25, 0.50, 1.03, 1.29, 0.74); IV 7.74 (2.41, 0.62, 1.71, 2.21, 0.79). Leg spination (Fig. <xref ref-type="fig" rid="F4">4A, B</xref>): femur I with two dorsal spines, femora II−IV with one dorsal spine each; femora I pv1111, pv111 (right), II pv111; tibiae I v2222222, II v2222222; metatarsi I v2222, II v2222.</p><p>Colouration (Fig. <xref ref-type="fig" rid="F4">4A, B</xref>). Carapace yellow, with radial, irregular dark stripes submarginally and arc-shaped dark stripes around margin. Chelicerae yellow-brown. Endites and labium yellow, mottled. Legs yellow. Abdomen dark brown, with pair of racket-shaped yellowish spots at posterior of dorsal scutum, three light chevron-shaped stripes on sub-medial part, and two yellowish arc-shaped stripes posteriorly; weak dorsal scutum in anterior half; venter with N-shaped marking and pair sloping markings posteriorly.</p><p>Palp (Figs <xref ref-type="fig" rid="F4">4C−F</xref>, <xref ref-type="fig" rid="F5">5</xref>). Femoral apophysis well-developed, width more than half of femoral length. Patella unmodified. Tibia with large retrolateral apophysis, less than tibial length, apex blunt, bending inwards to base of cymbium, with submedian apophysis prolaterally and basal apophysis retrolaterally. Cymbium width less than half of its length. Bulb broad oval, with U-shaped sperm duct, apophyses absent. Embolus hook-like, thick, with broad triangular base and narrowed groove, apart from retrolateral tegular apophysis and distal tegular apophysis. Retrolateral tegular apophysis clavate, thick, with slightly curved apex, directed anterolaterally, more than basal 2/3 covered by distal tegular apophysis in ventral view. Distal tegular apophysis oval, arising from base of embolus and retrolateral sperm duct.</p><fig id="F5" position="float" orientation="portrait"><object-id xmlns:xlink="http://www.w3.org/1999/xlink" content-type="doi" xlink:type="simple">10.3897/zookeys.979.56273.figure5</object-id><object-id xmlns:xlink="http://www.w3.org/1999/xlink" content-type="arpha" xlink:type="simple">FAA27123-DCBA-5C49-8901-C3229CB5626A</object-id><label>Figure 5.</label><caption><p>SEM micrographs of <italic><tp:taxon-name><tp:taxon-name-part taxon-name-part-type="genus" reg="Otacilia">Otacilia</tp:taxon-name-part> <tp:taxon-name-part taxon-name-part-type="species" reg="gougunao">gougunao</tp:taxon-name-part></tp:taxon-name></italic> sp. nov., palp of male holotype. <bold>A</bold> ventral view <bold>B</bold> same, detail of embolus, distal tegular apophysis and retrolateral tegular apophysis <bold>C</bold> same, retro-dorsolateral view <bold>D</bold> same, detail of embolus, embolic groove, distal tegular apophysis and retrolateral tegular apophysis. Scale bars: 0.1 mm (<bold>A–C</bold>), 20 µm (<bold>D</bold>). Abbreviations: <abbrev xmlns:xlink="http://www.w3.org/1999/xlink" xlink:title="distal tegular apophysis" id="ABBRID0EKXAE" xlink:type="simple">dTA</abbrev> – distal tegular apophysis, E – embolus, <abbrev xmlns:xlink="http://www.w3.org/1999/xlink" xlink:title="groove" id="ABBRID0EOXAE" xlink:type="simple">Gr</abbrev> – groove, <abbrev xmlns:xlink="http://www.w3.org/1999/xlink" xlink:title="retrolateral tibial apophysis" id="ABBRID0ESXAE" xlink:type="simple">RTA</abbrev> – retrolateral tibial apophysis, <abbrev xmlns:xlink="http://www.w3.org/1999/xlink" xlink:title="retrolateral tegular apophysis" id="ABBRID0EWXAE" xlink:type="simple">rTA</abbrev> – retrolateral tegular apophysis.</p></caption><graphic xmlns:xlink="http://www.w3.org/1999/xlink" xlink:href="zookeys-979-001-g005.jpg" position="float" orientation="portrait" xlink:type="simple" id="oo_466980.jpg"><uri content-type="original_file" xlink:type="simple">https://binary.pensoft.net/fig/466980</uri></graphic></fig><p>Female. Unknown.</p></tp:treatment-sec><tp:treatment-sec sec-type="distribution" id="SECID0EAYAE"><title>Distribution.</title><p>Known only from the type locality in Jiangxi Province, China (Fig. <xref ref-type="fig" rid="F22">22</xref>).</p></tp:treatment-sec><tp:treatment-sec><!--Section generated to contain objects referenced in tp:taxon-treatment.--><fig id="F22" position="float" orientation="portrait"><object-id xmlns:xlink="http://www.w3.org/1999/xlink" content-type="doi" xlink:type="simple">10.3897/zookeys.979.56273.figure22</object-id><object-id xmlns:xlink="http://www.w3.org/1999/xlink" content-type="arpha" xlink:type="simple">02AE5273-615B-56DD-808E-05A992AC90FD</object-id><label>Figure 22.</label><caption><p>Records of <italic><tp:taxon-name><tp:taxon-name-part taxon-name-part-type="genus" reg="Otacilia">Otacilia</tp:taxon-name-part> <tp:taxon-name-part taxon-name-part-type="species" reg="bizhouica">bizhouica</tp:taxon-name-part></tp:taxon-name></italic> sp. nov., <italic><tp:taxon-name><tp:taxon-name-part taxon-name-part-type="genus" reg="Otacilia">O.</tp:taxon-name-part> <tp:taxon-name-part taxon-name-part-type="species" reg="gougunao">gougunao</tp:taxon-name-part></tp:taxon-name></italic> sp. nov., <italic><tp:taxon-name><tp:taxon-name-part taxon-name-part-type="genus" reg="Otacilia">O.</tp:taxon-name-part> <tp:taxon-name-part taxon-name-part-type="species" reg="nanhuashanica">nanhuashanica</tp:taxon-name-part></tp:taxon-name></italic> sp. nov., <italic><tp:taxon-name><tp:taxon-name-part taxon-name-part-type="genus" reg="Otacilia">O.</tp:taxon-name-part> <tp:taxon-name-part taxon-name-part-type="species" reg="subfabiformis">subfabiformis</tp:taxon-name-part></tp:taxon-name></italic> sp. nov., <italic><tp:taxon-name><tp:taxon-name-part taxon-name-part-type="genus" reg="Otacilia">O.</tp:taxon-name-part> <tp:taxon-name-part taxon-name-part-type="species" reg="wugongshanica">wugongshanica</tp:taxon-name-part></tp:taxon-name></italic> sp. nov., <italic><tp:taxon-name><tp:taxon-name-part taxon-name-part-type="genus" reg="Otacilia">O.</tp:taxon-name-part> <tp:taxon-name-part taxon-name-part-type="species" reg="yusishanica">yusishanica</tp:taxon-name-part></tp:taxon-name></italic> sp. nov., <italic><tp:taxon-name><tp:taxon-name-part taxon-name-part-type="genus" reg="Otacilia">O.</tp:taxon-name-part> <tp:taxon-name-part taxon-name-part-type="species" reg="zaoshiica">zaoshiica</tp:taxon-name-part></tp:taxon-name></italic> sp. nov. and <italic><tp:taxon-name><tp:taxon-name-part taxon-name-part-type="genus" reg="Otacilia">O.</tp:taxon-name-part> <tp:taxon-name-part taxon-name-part-type="species" reg="ziyaoshanica">ziyaoshanica</tp:taxon-name-part></tp:taxon-name></italic></p></caption><graphic xmlns:xlink="http://www.w3.org/1999/xlink" xlink:href="zookeys-979-001-g022.jpg" position="float" orientation="portrait" xlink:type="simple" id="oo_466997.jpg"><uri content-type="original_file" xlink:type="simple">https://binary.pensoft.net/fig/466997</uri></graphic></fig><fig id="F1" position="float" orientation="portrait"><object-id xmlns:xlink="http://www.w3.org/1999/xlink" content-type="doi" xlink:type="simple">10.3897/zookeys.979.56273.figure1</object-id><object-id xmlns:xlink="http://www.w3.org/1999/xlink" content-type="arpha" xlink:type="simple">1B3012E0-054B-58B6-A6B2-6056E65D753F</object-id><label>Figure 1.</label><caption><p><italic><tp:taxon-name><tp:taxon-name-part taxon-name-part-type="genus" reg="Otacilia">Otacilia</tp:taxon-name-part> <tp:taxon-name-part taxon-name-part-type="species" reg="bizhouica">bizhouica</tp:taxon-name-part></tp:taxon-name></italic> sp. nov., male holotype. <bold>A</bold> habitus, dorsal view <bold>B</bold> same, ventral view <bold>C</bold> palp, prolateral view <bold>D</bold> same, ventral view <bold>E</bold> same, retrolateral view <bold>F</bold> same, dorsal view. Scale bars: 0.5 mm (<bold>A, B</bold>), 0.1 mm (<bold>C–F</bold>). Abbreviations: <abbrev xmlns:xlink="http://www.w3.org/1999/xlink" xlink:title="distal tegular apophysis" id="ABBRID0EHAAE" xlink:type="simple">dTA</abbrev> – distal tegular apophysis, E – embolus, <abbrev xmlns:xlink="http://www.w3.org/1999/xlink" xlink:title="femoral apophysis" id="ABBRID0ELAAE" xlink:type="simple">FA</abbrev> – femoral apophysis, <abbrev xmlns:xlink="http://www.w3.org/1999/xlink" xlink:title="retrolateral tibial apophysis" id="ABBRID0EPAAE" xlink:type="simple">RTA</abbrev> – retrolateral tibial apophysis, <abbrev xmlns:xlink="http://www.w3.org/1999/xlink" xlink:title="retrolateral tegular apophysis" id="ABBRID0ETAAE" xlink:type="simple">rTA</abbrev> – retrolateral tegular apophysis, <abbrev xmlns:xlink="http://www.w3.org/1999/xlink" xlink:title="sperm duct" id="ABBRID0EXAAE" xlink:type="simple">SD</abbrev> – sperm duct.</p></caption><graphic xmlns:xlink="http://www.w3.org/1999/xlink" xlink:href="zookeys-979-001-g001.jpg" position="float" orientation="portrait" xlink:type="simple" id="oo_466976.jpg"><uri content-type="original_file" xlink:type="simple">https://binary.pensoft.net/fig/466976</uri></graphic></fig></tp:treatment-sec></tp:taxon-treatment>
