# Supplementary material for: Eight new species of Otacilia (Araneae: Phrurolithidae) from southern China
Source: Zookeys. 2020 Oct 27;979:1–33. doi: 10.3897/zookeys.979.56273 (PMC7609502; doi:10.3897/zookeys.979.56273)
Supplement: XML Treatment for Otacilia yusishanica [file zookeys.979.56273-treatment6.xml]

<!DOCTYPE tp:taxon-treatment
  PUBLIC "-//TaxonX//DTD Taxonomic Treatment Publishing DTD v0 20100105//EN" "tax-treatment-NSO.dtd">
<tp:taxon-treatment xmlns:tp="http://www.plazi.org/taxpub"><tp:treatment-meta><kwd-group><label>Taxon classification</label><kwd><named-content xmlns:xlink="http://www.w3.org/1999/xlink" content-type="kingdom">Animalia</named-content></kwd><kwd><named-content xmlns:xlink="http://www.w3.org/1999/xlink" content-type="order">Araneae</named-content></kwd><kwd><named-content xmlns:xlink="http://www.w3.org/1999/xlink" content-type="family">Phrurolithidae</named-content></kwd></kwd-group><mixed-citation publication-type="journal"><person-group><name><surname>Liu</surname><given-names>Ke-ke</given-names></name><name><surname>Ying</surname><given-names>Yuan-hao</given-names></name><name><surname>Xiao</surname><given-names>Yu-xin</given-names></name><name><surname>Yan</surname><given-names>Jing</given-names></name><name><surname>Xiao</surname><given-names>Yong-hong</given-names></name></person-group><article-title>Eight new species of <italic><tp:taxon-name><tp:taxon-name-part taxon-name-part-type="genus" reg="Otacilia">Otacilia</tp:taxon-name-part></tp:taxon-name></italic> (<tp:taxon-name><tp:taxon-name-part taxon-name-part-type="order">Araneae</tp:taxon-name-part></tp:taxon-name>: <tp:taxon-name><tp:taxon-name-part taxon-name-part-type="family">Phrurolithidae</tp:taxon-name-part></tp:taxon-name>) from southern China</article-title><source>Zookeys</source><day>27</day><month>10</month><year>2020</year><volume>979</volume><fpage>1</fpage><lpage>33</lpage><pub-id pub-id-type="doi">10.3897/zookeys.979.56273</pub-id></mixed-citation></tp:treatment-meta><tp:nomenclature><tp:taxon-name><object-id xmlns:xlink="http://www.w3.org/1999/xlink" content-type="arpha" xlink:type="simple">A677350A-5529-5307-9C10-8A08DDB4EB01</object-id>
              <tp:taxon-name-part taxon-name-part-type="genus" reg="Otacilia">Otacilia</tp:taxon-name-part>
              <tp:taxon-name-part taxon-name-part-type="species" reg="yusishanica">yusishanica</tp:taxon-name-part>
              <object-id xmlns:xlink="http://www.w3.org/1999/xlink" content-type="zoobank" xlink:type="simple">http://zoobank.org/0CD9F210-2A0D-4292-94F6-76F55F8EA7D2</object-id>
            </tp:taxon-name><tp:taxon-authority>Liu</tp:taxon-authority><tp:taxon-status xmlns:xlink="http://www.w3.org/1999/xlink" xlink:type="simple">sp. nov.</tp:taxon-status><xref ref-type="fig" rid="F15">Figures 15</xref><xref ref-type="fig" rid="F16">, 16</xref><xref ref-type="fig" rid="F17">, 17</xref><xref ref-type="fig" rid="F22">, 22</xref></tp:nomenclature><tp:treatment-sec sec-type="type material" id="SECID0EATBG"><title>Type material.</title><p><bold><italic>Holotype</italic></bold>: ♂, China, Jiangxi Province, Ji’an City, Xiajiang County, Yusi Mt., <named-content xmlns:xlink="http://www.w3.org/1999/xlink" content-type="dwc:verbatimCoordinates" xlink:type="simple"><named-content content-type="geo-json" specific-use="{&#34;type&#34;:&#34;Point&#34;,&#34;coordinates&#34;:[115.271356,27.551533]}" id="NCID0EOTBG" xlink:type="simple">27°33'05.52"N, 115°16'16.88"E</named-content></named-content>, 202 m, 7 October 2019, leg. Ke-ke Liu et al. <bold><italic>Paratypes</italic></bold>: 5 ♂, 4 ♀, 4 juveniles, with same data as holotype.</p></tp:treatment-sec><tp:treatment-sec sec-type="etymology" id="SECID0EWTBG"><title>Etymology.</title><p>The specific name refers to the type locality, Yusishan; adjective.</p></tp:treatment-sec><tp:treatment-sec sec-type="diagnosis" id="SECID0E2TBG"><title>Diagnosis.</title><p>The males of the new species are similar to <italic><tp:taxon-name><tp:taxon-name-part taxon-name-part-type="genus" reg="Otacilia">Otacilia</tp:taxon-name-part> <tp:taxon-name-part taxon-name-part-type="species" reg="acutangula">acutangula</tp:taxon-name-part></tp:taxon-name></italic> Liu, 2020 in having a thick hook-shaped embolus, a C-shaped sperm duct and a finger-like retrolateral tibial apophysis (see <xref ref-type="bibr" rid="B6">Liu et al. 2020</xref>: 13, fig. 7C−F), but can be separated from it by the retrolateral tibial apophysis with a straight tip in retrolateral view (Figs <xref ref-type="fig" rid="F15">15D, E</xref>, <xref ref-type="fig" rid="F16">16A, B, D</xref>) (vs. with a slightly curved tip). The females resemble <italic><tp:taxon-name><tp:taxon-name-part taxon-name-part-type="genus" reg="Otacilia">O.</tp:taxon-name-part> <tp:taxon-name-part taxon-name-part-type="species" reg="acutangula">acutangula</tp:taxon-name-part></tp:taxon-name></italic> in having small bursae and thin connecting tubes (see <xref ref-type="bibr" rid="B6">Liu et al. 2020</xref>: 13, fig. 8C, D), but can be distinguished from it by the rectangular median septum (Fig. <xref ref-type="fig" rid="F17">17C</xref>) (vs. triangular) and the widely separated spermathecae (Fig. <xref ref-type="fig" rid="F17">17D</xref>) (vs. proximate spermatheca).</p></tp:treatment-sec><tp:treatment-sec sec-type="description" id="SECID0EPVBG"><title>Description.</title><p>Male (holotype). Habitus as in Fig. <xref ref-type="fig" rid="F15">15A, B</xref>. Total length 3.29, carapace 1.48 long, width 1.21 wide. Eye sizes and interdistances: <abbrev xmlns:xlink="http://www.w3.org/1999/xlink" xlink:title="anterior median eye" id="ABBRID0EZVBG" xlink:type="simple">AME</abbrev> 0.07, <abbrev xmlns:xlink="http://www.w3.org/1999/xlink" xlink:title="anterior lateral eye" id="ABBRID0E4VBG" xlink:type="simple">ALE</abbrev> 0.08, <abbrev xmlns:xlink="http://www.w3.org/1999/xlink" xlink:title="posterior median eye" id="ABBRID0EBWBG" xlink:type="simple">PME</abbrev> 0.06, <abbrev xmlns:xlink="http://www.w3.org/1999/xlink" xlink:title="posterior lateral eye" id="ABBRID0EFWBG" xlink:type="simple">PLE</abbrev> 0.07, <abbrev xmlns:xlink="http://www.w3.org/1999/xlink" xlink:title="anterior median eye" id="ABBRID0EJWBG" xlink:type="simple">AME</abbrev>−<abbrev xmlns:xlink="http://www.w3.org/1999/xlink" xlink:title="anterior median eye" id="ABBRID0ENWBG" xlink:type="simple">AME</abbrev> 0.05, <abbrev xmlns:xlink="http://www.w3.org/1999/xlink" xlink:title="anterior median eye" id="ABBRID0ERWBG" xlink:type="simple">AME</abbrev>−<abbrev xmlns:xlink="http://www.w3.org/1999/xlink" xlink:title="anterior lateral eye" id="ABBRID0EVWBG" xlink:type="simple">ALE</abbrev> 0.02, <abbrev xmlns:xlink="http://www.w3.org/1999/xlink" xlink:title="posterior median eye" id="ABBRID0EZWBG" xlink:type="simple">PME</abbrev>−<abbrev xmlns:xlink="http://www.w3.org/1999/xlink" xlink:title="posterior median eye" id="ABBRID0E4WBG" xlink:type="simple">PME</abbrev> 0.11, <abbrev xmlns:xlink="http://www.w3.org/1999/xlink" xlink:title="posterior median eye" id="ABBRID0EBXBG" xlink:type="simple">PME</abbrev>−<abbrev xmlns:xlink="http://www.w3.org/1999/xlink" xlink:title="posterior lateral eye" id="ABBRID0EFXBG" xlink:type="simple">PLE</abbrev> 0.06, <abbrev xmlns:xlink="http://www.w3.org/1999/xlink" xlink:title="anterior median eye" id="ABBRID0EJXBG" xlink:type="simple">AME</abbrev>−<abbrev xmlns:xlink="http://www.w3.org/1999/xlink" xlink:title="posterior median eye" id="ABBRID0ENXBG" xlink:type="simple">PME</abbrev> 0.09, <abbrev xmlns:xlink="http://www.w3.org/1999/xlink" xlink:title="anterior median eye" id="ABBRID0ERXBG" xlink:type="simple">AME</abbrev>−<abbrev xmlns:xlink="http://www.w3.org/1999/xlink" xlink:title="posterior lateral eye" id="ABBRID0EVXBG" xlink:type="simple">PLE</abbrev> 0.17, <abbrev xmlns:xlink="http://www.w3.org/1999/xlink" xlink:title="anterior lateral eye" id="ABBRID0EZXBG" xlink:type="simple">ALE</abbrev>−<abbrev xmlns:xlink="http://www.w3.org/1999/xlink" xlink:title="anterior lateral eye" id="ABBRID0E4XBG" xlink:type="simple">ALE</abbrev> 0.23, <abbrev xmlns:xlink="http://www.w3.org/1999/xlink" xlink:title="posterior lateral eye" id="ABBRID0EBYBG" xlink:type="simple">PLE</abbrev>−<abbrev xmlns:xlink="http://www.w3.org/1999/xlink" xlink:title="posterior lateral eye" id="ABBRID0EFYBG" xlink:type="simple">PLE</abbrev> 0.37, <abbrev xmlns:xlink="http://www.w3.org/1999/xlink" xlink:title="anterior lateral eye" id="ABBRID0EJYBG" xlink:type="simple">ALE</abbrev>−<abbrev xmlns:xlink="http://www.w3.org/1999/xlink" xlink:title="posterior lateral eye" id="ABBRID0ENYBG" xlink:type="simple">PLE</abbrev> 0.10. <abbrev xmlns:xlink="http://www.w3.org/1999/xlink" xlink:title="median ocular area" id="ABBRID0ERYBG" xlink:type="simple">MOA</abbrev> 0.24 long, frontal width 0.20, posterior width 0.25. Chelicerae (Fig. <xref ref-type="fig" rid="F15">15A, B</xref>) with three promarginal (proximal largest, distal smallest) and six retromarginal teeth (distal larger, others equal in size). Sternum (Fig. <xref ref-type="fig" rid="F15">15B</xref>) longer than wide. Pedicel 0.28 long. Abdomen (Fig. <xref ref-type="fig" rid="F15">15A, B</xref>) 1.58 long, 0.92 wide. Leg measurements: I 6.45 (1.65, 0.51, 1.94, 1.53, 0.82); II 5.13 (1.28, 0.53, 1.39, 1.18, 0.75); III 4.35 (1.12, 0.46, 0.94, 1.18, 0.65); IV 7.05 (1.92, 0.57, 1.67, 1.89, 1.00). Leg spination (Fig. <xref ref-type="fig" rid="F15">15A, B</xref>): femora I−IV with one dorsal spine each; femora I pv1111, II pv11; tibiae I v2222222, II v2222222; metatarsi I v2222, II v222.</p><fig id="F15" position="float" orientation="portrait"><object-id xmlns:xlink="http://www.w3.org/1999/xlink" content-type="doi" xlink:type="simple">10.3897/zookeys.979.56273.figure15</object-id><object-id xmlns:xlink="http://www.w3.org/1999/xlink" content-type="arpha" xlink:type="simple">87DE0D17-A423-54F9-B82C-6A1D77B4D931</object-id><label>Figure 15.</label><caption><p><italic><tp:taxon-name><tp:taxon-name-part taxon-name-part-type="genus" reg="Otacilia">Otacilia</tp:taxon-name-part> <tp:taxon-name-part taxon-name-part-type="species" reg="yusishanica">yusishanica</tp:taxon-name-part></tp:taxon-name></italic> sp. nov., male holotype. <bold>A</bold> habitus, dorsal view <bold>B</bold> same, ventral view <bold>C</bold> palp, prolateral view <bold>D</bold> same, ventral view <bold>E</bold> same, ventro-retrolateral view <bold>F</bold> same, dorsal view. Scale bars: 0.5 mm (<bold>A, B</bold>), 0.1 mm (<bold>C–F</bold>). Abbreviations: <abbrev xmlns:xlink="http://www.w3.org/1999/xlink" xlink:title="distal tegular apophysis" id="ABBRID0EI1BG" xlink:type="simple">dTA</abbrev> – distal tegular apophysis, E – embolus, <abbrev xmlns:xlink="http://www.w3.org/1999/xlink" xlink:title="femoral apophysis" id="ABBRID0EM1BG" xlink:type="simple">FA</abbrev> – femoral apophysis, <abbrev xmlns:xlink="http://www.w3.org/1999/xlink" xlink:title="retrolateral tibial apophysis" id="ABBRID0EQ1BG" xlink:type="simple">RTA</abbrev> – retrolateral tibial apophysis, <abbrev xmlns:xlink="http://www.w3.org/1999/xlink" xlink:title="retrolateral tegular apophysis" id="ABBRID0EU1BG" xlink:type="simple">rTA</abbrev> – retrolateral tegular apophysis, <abbrev xmlns:xlink="http://www.w3.org/1999/xlink" xlink:title="sperm duct" id="ABBRID0EY1BG" xlink:type="simple">SD</abbrev> – sperm duct.</p></caption><graphic xmlns:xlink="http://www.w3.org/1999/xlink" xlink:href="zookeys-979-001-g015.jpg" position="float" orientation="portrait" xlink:type="simple" id="oo_466990.jpg"><uri content-type="original_file" xlink:type="simple">https://binary.pensoft.net/fig/466990</uri></graphic></fig><p>Colouration (Fig. <xref ref-type="fig" rid="F15">15A, B</xref>). Carapace yellow-brown, with irregular, dark yellow, radial strips mediolaterally. Fovea distinct, black. Chelicerae, endites, labium, and sternum yellow-brown. Legs yellow, without dark annulations. Abdomen dark brown, with pair of pale stripes located at posterior of dorsal scutum, three light chevron-shaped stripes in posterior part and one yellowish arc-shaped stripe in front of anal tubercle; venter with H-shaped blackish-brown stripe posteromedially, pair of sloping blackish-brown stripes posterolaterally and N-shaped blackish-brown stripe posteriorly.</p><p>Palp (Figs <xref ref-type="fig" rid="F15">15C−E</xref>, <xref ref-type="fig" rid="F16">16</xref>). Femoral apophysis well-developed, width more than half of its length. Patella unmodified. Retrolateral tibial apophysis small, less than tibia length, bending inward toward base of cymbium, with straight tip in retrolateral view. Sperm duct C-shaped, strongly sclerotized, around base of subterminal apophysis and embolus. Distal tegular apophysis, membranous, extruding retrolaterally, covering most of retrolateral tegular apophysis. Embolus spine-like, thick, with broad base and blunt apex, embolic groove narrowed.</p><fig id="F16" position="float" orientation="portrait"><object-id xmlns:xlink="http://www.w3.org/1999/xlink" content-type="doi" xlink:type="simple">10.3897/zookeys.979.56273.figure16</object-id><object-id xmlns:xlink="http://www.w3.org/1999/xlink" content-type="arpha" xlink:type="simple">973CE42C-AED9-5F41-A239-F2756CE61131</object-id><label>Figure 16.</label><caption><p>SEM micrographs of <italic><tp:taxon-name><tp:taxon-name-part taxon-name-part-type="genus" reg="Otacilia">Otacilia</tp:taxon-name-part> <tp:taxon-name-part taxon-name-part-type="species" reg="yusishanica">yusishanica</tp:taxon-name-part></tp:taxon-name></italic> sp. nov., palp of male holotype. <bold>A</bold> ventral view <bold>B</bold> same, detail of embolus, distal tegular apophysis and retrolateral tegular apophysis <bold>C</bold> retro-dorsal view <bold>D</bold> same, detail of embolus, embolic groove and retrolateral tegular apophysis. Scale bars: 0.1 mm (<bold>A, C</bold>), 20 µm (<bold>B</bold>), 10 µm (<bold>D</bold>). Abbreviations: <abbrev xmlns:xlink="http://www.w3.org/1999/xlink" xlink:title="distal tegular apophysis" id="ABBRID0ES3BG" xlink:type="simple">dTA</abbrev> – distal tegular apophysis, E – embolus, <abbrev xmlns:xlink="http://www.w3.org/1999/xlink" xlink:title="groove" id="ABBRID0EW3BG" xlink:type="simple">Gr</abbrev> – groove, <abbrev xmlns:xlink="http://www.w3.org/1999/xlink" xlink:title="retrolateral tibial apophysis" id="ABBRID0E13BG" xlink:type="simple">RTA</abbrev> – retrolateral tibial apophysis, <abbrev xmlns:xlink="http://www.w3.org/1999/xlink" xlink:title="retrolateral tegular apophysis" id="ABBRID0E53BG" xlink:type="simple">rTA</abbrev> – retrolateral tegular apophysis.</p></caption><graphic xmlns:xlink="http://www.w3.org/1999/xlink" xlink:href="zookeys-979-001-g016.jpg" position="float" orientation="portrait" xlink:type="simple" id="oo_466991.jpg"><uri content-type="original_file" xlink:type="simple">https://binary.pensoft.net/fig/466991</uri></graphic></fig><p>Female (paratype). Habitus as in Fig. <xref ref-type="fig" rid="F17">17A, B</xref>. Lighter than males. Total length 3.30, carapace 1.57 long, 1.35 wide. Eye sizes and interdistances: <abbrev xmlns:xlink="http://www.w3.org/1999/xlink" xlink:title="anterior median eye" id="ABBRID0EN4BG" xlink:type="simple">AME</abbrev> 0.07, <abbrev xmlns:xlink="http://www.w3.org/1999/xlink" xlink:title="anterior lateral eye" id="ABBRID0ER4BG" xlink:type="simple">ALE</abbrev> 0.06, <abbrev xmlns:xlink="http://www.w3.org/1999/xlink" xlink:title="posterior median eye" id="ABBRID0EV4BG" xlink:type="simple">PME</abbrev> 0.05, <abbrev xmlns:xlink="http://www.w3.org/1999/xlink" xlink:title="posterior lateral eye" id="ABBRID0EZ4BG" xlink:type="simple">PLE</abbrev> 0.07, <abbrev xmlns:xlink="http://www.w3.org/1999/xlink" xlink:title="anterior median eye" id="ABBRID0E44BG" xlink:type="simple">AME</abbrev>−<abbrev xmlns:xlink="http://www.w3.org/1999/xlink" xlink:title="anterior median eye" id="ABBRID0EB5BG" xlink:type="simple">AME</abbrev> 0.07, <abbrev xmlns:xlink="http://www.w3.org/1999/xlink" xlink:title="anterior median eye" id="ABBRID0EF5BG" xlink:type="simple">AME</abbrev>−<abbrev xmlns:xlink="http://www.w3.org/1999/xlink" xlink:title="anterior lateral eye" id="ABBRID0EJ5BG" xlink:type="simple">ALE</abbrev> 0.04, <abbrev xmlns:xlink="http://www.w3.org/1999/xlink" xlink:title="posterior median eye" id="ABBRID0EN5BG" xlink:type="simple">PME</abbrev>−<abbrev xmlns:xlink="http://www.w3.org/1999/xlink" xlink:title="posterior median eye" id="ABBRID0ER5BG" xlink:type="simple">PME</abbrev> 0.10, <abbrev xmlns:xlink="http://www.w3.org/1999/xlink" xlink:title="anterior median eye" id="ABBRID0EV5BG" xlink:type="simple">AME</abbrev>−<abbrev xmlns:xlink="http://www.w3.org/1999/xlink" xlink:title="posterior median eye" id="ABBRID0EZ5BG" xlink:type="simple">PME</abbrev> 0.10, <abbrev xmlns:xlink="http://www.w3.org/1999/xlink" xlink:title="anterior median eye" id="ABBRID0E45BG" xlink:type="simple">AME</abbrev>−<abbrev xmlns:xlink="http://www.w3.org/1999/xlink" xlink:title="posterior lateral eye" id="ABBRID0EB6BG" xlink:type="simple">PLE</abbrev> 0.18, <abbrev xmlns:xlink="http://www.w3.org/1999/xlink" xlink:title="anterior lateral eye" id="ABBRID0EF6BG" xlink:type="simple">ALE</abbrev>−<abbrev xmlns:xlink="http://www.w3.org/1999/xlink" xlink:title="anterior lateral eye" id="ABBRID0EJ6BG" xlink:type="simple">ALE</abbrev> 0.24, <abbrev xmlns:xlink="http://www.w3.org/1999/xlink" xlink:title="posterior lateral eye" id="ABBRID0EN6BG" xlink:type="simple">PLE</abbrev>−<abbrev xmlns:xlink="http://www.w3.org/1999/xlink" xlink:title="posterior lateral eye" id="ABBRID0ER6BG" xlink:type="simple">PLE</abbrev> 0.36, <abbrev xmlns:xlink="http://www.w3.org/1999/xlink" xlink:title="anterior lateral eye" id="ABBRID0EV6BG" xlink:type="simple">ALE</abbrev>−<abbrev xmlns:xlink="http://www.w3.org/1999/xlink" xlink:title="posterior lateral eye" id="ABBRID0EZ6BG" xlink:type="simple">PLE</abbrev> 0.12. <abbrev xmlns:xlink="http://www.w3.org/1999/xlink" xlink:title="median ocular area" id="ABBRID0E46BG" xlink:type="simple">MOA</abbrev> 0.23 long, frontal width 0.19, posterior width 0.25. Chelicerae (Fig. <xref ref-type="fig" rid="F17">17A, B</xref>) with three promarginal (proximal largest, distal smallest) and five retromarginal teeth (distal largest, second smallest, all teeth with a same base). Pedicel 0.10 long. Abdomen (Fig. <xref ref-type="fig" rid="F17">17A, B</xref>) 1.63 long, 1.00 wide. Leg measurements (Fig. <xref ref-type="fig" rid="F17">17A, B</xref>): I 6.87 (1.87, 0.61, 2.05, 1.61, 0.73); II 5.00 (1.27, 0.47, 1.41, 1.15, 0.70); III 4.49 (1.16, 0.51, 0.99, 1.06, 0.77); IV 7.09 (1.82, 0.61, 1.73, 2.00, 0.93). Leg spination (Fig. <xref ref-type="fig" rid="F17">17A, B</xref>): femora I pv1111, II pv111; tibiae I v22222222, II v22222222; metatarsi I v2222, II v2222.</p><fig id="F17" position="float" orientation="portrait"><object-id xmlns:xlink="http://www.w3.org/1999/xlink" content-type="doi" xlink:type="simple">10.3897/zookeys.979.56273.figure17</object-id><object-id xmlns:xlink="http://www.w3.org/1999/xlink" content-type="arpha" xlink:type="simple">359B8004-3CD5-5AC8-B0D7-9EB1B831E104</object-id><label>Figure 17.</label><caption><p><italic><tp:taxon-name><tp:taxon-name-part taxon-name-part-type="genus" reg="Otacilia">Otacilia</tp:taxon-name-part> <tp:taxon-name-part taxon-name-part-type="species" reg="yusishanica">yusishanica</tp:taxon-name-part></tp:taxon-name></italic> sp. nov., female paratype. <bold>A</bold> habitus, dorsal view <bold>B</bold> same, ventral view <bold>C</bold> epigyne, ventral view <bold>D</bold> epigyne, dorsal view. Scale bars: 0.5 mm (<bold>A, B</bold>), 0.1 mm (<bold>C, D</bold>). Abbreviations: B – bursa, <abbrev xmlns:xlink="http://www.w3.org/1999/xlink" xlink:title="copulatory duct" id="ABBRID0ERBAI" xlink:type="simple">CD</abbrev> – copulatory duct, <abbrev xmlns:xlink="http://www.w3.org/1999/xlink" xlink:title="copulatory opening" id="ABBRID0EVBAI" xlink:type="simple">CO</abbrev> – copulatory opening, <abbrev xmlns:xlink="http://www.w3.org/1999/xlink" xlink:title="connecting tube" id="ABBRID0EZBAI" xlink:type="simple">CT</abbrev> – connecting tube, <abbrev xmlns:xlink="http://www.w3.org/1999/xlink" xlink:title="fertilization duct" id="ABBRID0E4BAI" xlink:type="simple">FD</abbrev> – fertilization ducts, <abbrev xmlns:xlink="http://www.w3.org/1999/xlink" xlink:title="glandular appendage" id="ABBRID0EBCAI" xlink:type="simple">GA</abbrev> – glandular appendage, <abbrev xmlns:xlink="http://www.w3.org/1999/xlink" xlink:title="median septum" id="ABBRID0EFCAI" xlink:type="simple">MS</abbrev> – median septum, <abbrev xmlns:xlink="http://www.w3.org/1999/xlink" xlink:title="spermathecae" id="ABBRID0EJCAI" xlink:type="simple">Spe</abbrev> – spermathecae.</p></caption><graphic xmlns:xlink="http://www.w3.org/1999/xlink" xlink:href="zookeys-979-001-g017.jpg" position="float" orientation="portrait" xlink:type="simple" id="oo_466992.jpg"><uri content-type="original_file" xlink:type="simple">https://binary.pensoft.net/fig/466992</uri></graphic></fig><p>Colouration (Fig. <xref ref-type="fig" rid="F17">17A, B</xref>). Darker than males. Abdomen, venter with two pairs of dark brown stripes posteriorly, median one touching.</p><p>Epigyne (Fig. <xref ref-type="fig" rid="F17">17C, D</xref>). Epigynal plate bow-like, anterior margin weakly sclerotized, arc-shaped, medially with pair of hole-shaped copulatory openings, posteriorly with rectangular median septum. Copulatory ducts, glandular appendages, connecting tubes and spermathecae distinctly visible through integument in intact epigyne. Copulatory ducts between copulatory openings and glandular appendages, sloping laterally, broad, short, posteriorly with pair of small, oval, transparent bursae. Glandular appendages short, located on anterior of connecting tubes, near base of bursae. Connecting tubes slightly shorter than copulatory ducts, slightly curved forwards. Spermathecae slightly expanded, elongated, separated by mark of median septum. Fertilization duct short, directed anterolaterally.</p></tp:treatment-sec><tp:treatment-sec sec-type="distribution" id="SECID0E5CAI"><title>Distribution.</title><p>Known only from the type locality in Jiangxi Province, China (Fig. <xref ref-type="fig" rid="F22">22</xref>).</p></tp:treatment-sec><tp:treatment-sec><!--Section generated to contain objects referenced in tp:taxon-treatment.--><fig id="F22" position="float" orientation="portrait"><object-id xmlns:xlink="http://www.w3.org/1999/xlink" content-type="doi" xlink:type="simple">10.3897/zookeys.979.56273.figure22</object-id><object-id xmlns:xlink="http://www.w3.org/1999/xlink" content-type="arpha" xlink:type="simple">02AE5273-615B-56DD-808E-05A992AC90FD</object-id><label>Figure 22.</label><caption><p>Records of <italic><tp:taxon-name><tp:taxon-name-part taxon-name-part-type="genus" reg="Otacilia">Otacilia</tp:taxon-name-part> <tp:taxon-name-part taxon-name-part-type="species" reg="bizhouica">bizhouica</tp:taxon-name-part></tp:taxon-name></italic> sp. nov., <italic><tp:taxon-name><tp:taxon-name-part taxon-name-part-type="genus" reg="Otacilia">O.</tp:taxon-name-part> <tp:taxon-name-part taxon-name-part-type="species" reg="gougunao">gougunao</tp:taxon-name-part></tp:taxon-name></italic> sp. nov., <italic><tp:taxon-name><tp:taxon-name-part taxon-name-part-type="genus" reg="Otacilia">O.</tp:taxon-name-part> <tp:taxon-name-part taxon-name-part-type="species" reg="nanhuashanica">nanhuashanica</tp:taxon-name-part></tp:taxon-name></italic> sp. nov., <italic><tp:taxon-name><tp:taxon-name-part taxon-name-part-type="genus" reg="Otacilia">O.</tp:taxon-name-part> <tp:taxon-name-part taxon-name-part-type="species" reg="subfabiformis">subfabiformis</tp:taxon-name-part></tp:taxon-name></italic> sp. nov., <italic><tp:taxon-name><tp:taxon-name-part taxon-name-part-type="genus" reg="Otacilia">O.</tp:taxon-name-part> <tp:taxon-name-part taxon-name-part-type="species" reg="wugongshanica">wugongshanica</tp:taxon-name-part></tp:taxon-name></italic> sp. nov., <italic><tp:taxon-name><tp:taxon-name-part taxon-name-part-type="genus" reg="Otacilia">O.</tp:taxon-name-part> <tp:taxon-name-part taxon-name-part-type="species" reg="yusishanica">yusishanica</tp:taxon-name-part></tp:taxon-name></italic> sp. nov., <italic><tp:taxon-name><tp:taxon-name-part taxon-name-part-type="genus" reg="Otacilia">O.</tp:taxon-name-part> <tp:taxon-name-part taxon-name-part-type="species" reg="zaoshiica">zaoshiica</tp:taxon-name-part></tp:taxon-name></italic> sp. nov. and <italic><tp:taxon-name><tp:taxon-name-part taxon-name-part-type="genus" reg="Otacilia">O.</tp:taxon-name-part> <tp:taxon-name-part taxon-name-part-type="species" reg="ziyaoshanica">ziyaoshanica</tp:taxon-name-part></tp:taxon-name></italic></p></caption><graphic xmlns:xlink="http://www.w3.org/1999/xlink" xlink:href="zookeys-979-001-g022.jpg" position="float" orientation="portrait" xlink:type="simple" id="oo_466997.jpg"><uri content-type="original_file" xlink:type="simple">https://binary.pensoft.net/fig/466997</uri></graphic></fig></tp:treatment-sec><ref-list><ref id="B6"><mixed-citation xmlns:xlink="http://www.w3.org/1999/xlink" xlink:type="simple"><person-group><name name-style="western"><surname>Liu</surname><given-names>KK</given-names></name><name name-style="western"><surname>Luo</surname><given-names>HP</given-names></name><name name-style="western"><surname>Ying</surname><given-names>YH</given-names></name><name name-style="western"><surname>Xiao</surname><given-names>YX</given-names></name><name name-style="western"><surname>Xu</surname><given-names>X</given-names></name><name name-style="western"><surname>Xiao</surname><given-names>YH</given-names></name></person-group> (<year>2020</year>) <article-title>A survey of <tp:taxon-name><tp:taxon-name-part taxon-name-part-type="family">Phrurolithidae</tp:taxon-name-part></tp:taxon-name> spiders from Jinggang Mountain National Nature Reserve, Jiangxi Province, China. ZooKeys (in press).</article-title><source>ZooKeys</source><volume>947</volume>: <fpage>1</fpage>–<lpage>37</lpage>. <ext-link xlink:type="simple" ext-link-type="doi" xlink:href="10.3897/zookeys.947.51175">https://doi.org/10.3897/zookeys.947.51175</ext-link></mixed-citation></ref></ref-list></tp:taxon-treatment>
