# Supplementary material for: Eight new species of Otacilia (Araneae: Phrurolithidae) from southern China
Source: Zookeys. 2020 Oct 27;979:1–33. doi: 10.3897/zookeys.979.56273 (PMC7609502; doi:10.3897/zookeys.979.56273)
Supplement: XML Treatment for Otacilia ziyaoshanica [file zookeys.979.56273-treatment8.xml]

<!DOCTYPE tp:taxon-treatment
  PUBLIC "-//TaxonX//DTD Taxonomic Treatment Publishing DTD v0 20100105//EN" "tax-treatment-NSO.dtd">
<tp:taxon-treatment xmlns:tp="http://www.plazi.org/taxpub"><tp:treatment-meta><kwd-group><label>Taxon classification</label><kwd><named-content xmlns:xlink="http://www.w3.org/1999/xlink" content-type="kingdom">Animalia</named-content></kwd><kwd><named-content xmlns:xlink="http://www.w3.org/1999/xlink" content-type="order">Araneae</named-content></kwd><kwd><named-content xmlns:xlink="http://www.w3.org/1999/xlink" content-type="family">Phrurolithidae</named-content></kwd></kwd-group><mixed-citation publication-type="journal"><person-group><name><surname>Liu</surname><given-names>Ke-ke</given-names></name><name><surname>Ying</surname><given-names>Yuan-hao</given-names></name><name><surname>Xiao</surname><given-names>Yu-xin</given-names></name><name><surname>Yan</surname><given-names>Jing</given-names></name><name><surname>Xiao</surname><given-names>Yong-hong</given-names></name></person-group><article-title>Eight new species of <italic><tp:taxon-name><tp:taxon-name-part taxon-name-part-type="genus" reg="Otacilia">Otacilia</tp:taxon-name-part></tp:taxon-name></italic> (<tp:taxon-name><tp:taxon-name-part taxon-name-part-type="order">Araneae</tp:taxon-name-part></tp:taxon-name>: <tp:taxon-name><tp:taxon-name-part taxon-name-part-type="family">Phrurolithidae</tp:taxon-name-part></tp:taxon-name>) from southern China</article-title><source>Zookeys</source><day>27</day><month>10</month><year>2020</year><volume>979</volume><fpage>1</fpage><lpage>33</lpage><pub-id pub-id-type="doi">10.3897/zookeys.979.56273</pub-id></mixed-citation></tp:treatment-meta><tp:nomenclature><tp:taxon-name><object-id xmlns:xlink="http://www.w3.org/1999/xlink" content-type="arpha" xlink:type="simple">91386AB9-6530-5FF7-B26B-53FF7AB89BEE</object-id>
              <tp:taxon-name-part taxon-name-part-type="genus" reg="Otacilia">Otacilia</tp:taxon-name-part>
              <tp:taxon-name-part taxon-name-part-type="species" reg="ziyaoshanica">ziyaoshanica</tp:taxon-name-part>
              <object-id xmlns:xlink="http://www.w3.org/1999/xlink" content-type="zoobank" xlink:type="simple">http://zoobank.org/A2E72C0B-7B5C-4251-A47D-44451406E9C7</object-id>
            </tp:taxon-name><tp:taxon-authority>Liu</tp:taxon-authority><tp:taxon-status xmlns:xlink="http://www.w3.org/1999/xlink" xlink:type="simple">sp. nov.</tp:taxon-status><xref ref-type="fig" rid="F21">Figures 21</xref><xref ref-type="fig" rid="F22">, 22</xref></tp:nomenclature><tp:treatment-sec sec-type="type material" id="SECID0E2WAI"><title>Type material.</title><p><bold><italic>Holotype</italic></bold>: ♀, China, Jiangxi Province, Ji’an City, Taihe County, Ziyao Mt., <named-content xmlns:xlink="http://www.w3.org/1999/xlink" content-type="dwc:verbatimCoordinates" xlink:type="simple"><named-content content-type="geo-json" specific-use="{&#34;type&#34;:&#34;Point&#34;,&#34;coordinates&#34;:[115.225783,26.713717]}" id="NCID0EJXAI" xlink:type="simple">26°42'49.38"N, 115°13'32.82"E</named-content></named-content>, 198 m, 6 October 2019, leg. Ke-ke Liu et al.</p></tp:treatment-sec><tp:treatment-sec sec-type="etymology" id="SECID0EOXAI"><title>Etymology.</title><p>The specific name refers to the type locality, Ziyaoshan; adjective.</p></tp:treatment-sec><tp:treatment-sec sec-type="diagnosis" id="SECID0ETXAI"><title>Diagnosis.</title><p>The female of this species is similar to <italic><tp:taxon-name><tp:taxon-name-part taxon-name-part-type="genus" reg="Otacilia">Otacilia</tp:taxon-name-part> <tp:taxon-name-part taxon-name-part-type="species" reg="acutangula">acutangula</tp:taxon-name-part></tp:taxon-name></italic> Liu, 2020 and <italic><tp:taxon-name><tp:taxon-name-part taxon-name-part-type="genus" reg="Otacilia">O.</tp:taxon-name-part> <tp:taxon-name-part taxon-name-part-type="species" reg="macrospora">macrospora</tp:taxon-name-part></tp:taxon-name></italic> Fu, Zhang &amp; Zhang, 2016 in having a M-shaped epigynal margin and concave anterior epigynal part (see <xref ref-type="bibr" rid="B6">Liu et al. 2020</xref>: 13, fig. 8C, D; <xref ref-type="bibr" rid="B1">Fu et al. 2016</xref>: 138, fig. 20, 21), but can be separated from them by the chelicerae with three retromarginal teeth (Fig. <xref ref-type="fig" rid="F21">21B</xref>) (vs. five in <italic><tp:taxon-name><tp:taxon-name-part taxon-name-part-type="genus" reg="Otacilia">O.</tp:taxon-name-part> <tp:taxon-name-part taxon-name-part-type="species" reg="acutangula">acutangula</tp:taxon-name-part></tp:taxon-name></italic> and <italic><tp:taxon-name><tp:taxon-name-part taxon-name-part-type="genus" reg="Otacilia">O.</tp:taxon-name-part> <tp:taxon-name-part taxon-name-part-type="species" reg="macrospora">macrospora</tp:taxon-name-part></tp:taxon-name></italic>) and the widely separated spermathecae (Fig. <xref ref-type="fig" rid="F21">21D</xref>) (vs. slightly separated in <italic><tp:taxon-name><tp:taxon-name-part taxon-name-part-type="genus" reg="Otacilia">O.</tp:taxon-name-part> <tp:taxon-name-part taxon-name-part-type="species" reg="acutangula">acutangula</tp:taxon-name-part></tp:taxon-name></italic> and <italic><tp:taxon-name><tp:taxon-name-part taxon-name-part-type="genus" reg="Otacilia">O.</tp:taxon-name-part> <tp:taxon-name-part taxon-name-part-type="species" reg="macrospora">macrospora</tp:taxon-name-part></tp:taxon-name></italic>).</p></tp:treatment-sec><tp:treatment-sec sec-type="description" id="SECID0EL1AI"><title>Description.</title><p>Female. Habitus as in Fig. <xref ref-type="fig" rid="F21">21A, B</xref>. Total length 3.45, carapace 1.60 long, 1.31 wide. Eye sizes and interdistances: <abbrev xmlns:xlink="http://www.w3.org/1999/xlink" xlink:title="anterior median eye" id="ABBRID0EV1AI" xlink:type="simple">AME</abbrev> 0.1, <abbrev xmlns:xlink="http://www.w3.org/1999/xlink" xlink:title="anterior lateral eye" id="ABBRID0EZ1AI" xlink:type="simple">ALE</abbrev> 0.08, <abbrev xmlns:xlink="http://www.w3.org/1999/xlink" xlink:title="posterior median eye" id="ABBRID0E41AI" xlink:type="simple">PME</abbrev> 0.06, <abbrev xmlns:xlink="http://www.w3.org/1999/xlink" xlink:title="posterior lateral eye" id="ABBRID0EB2AI" xlink:type="simple">PLE</abbrev> 0.08, <abbrev xmlns:xlink="http://www.w3.org/1999/xlink" xlink:title="anterior median eye" id="ABBRID0EF2AI" xlink:type="simple">AME</abbrev>−<abbrev xmlns:xlink="http://www.w3.org/1999/xlink" xlink:title="anterior median eye" id="ABBRID0EJ2AI" xlink:type="simple">AME</abbrev> 0.05, <abbrev xmlns:xlink="http://www.w3.org/1999/xlink" xlink:title="anterior median eye" id="ABBRID0EN2AI" xlink:type="simple">AME</abbrev>−<abbrev xmlns:xlink="http://www.w3.org/1999/xlink" xlink:title="anterior lateral eye" id="ABBRID0ER2AI" xlink:type="simple">ALE</abbrev> 0.02, <abbrev xmlns:xlink="http://www.w3.org/1999/xlink" xlink:title="posterior median eye" id="ABBRID0EV2AI" xlink:type="simple">PME</abbrev>−<abbrev xmlns:xlink="http://www.w3.org/1999/xlink" xlink:title="posterior median eye" id="ABBRID0EZ2AI" xlink:type="simple">PME</abbrev> 0.12, <abbrev xmlns:xlink="http://www.w3.org/1999/xlink" xlink:title="posterior median eye" id="ABBRID0E42AI" xlink:type="simple">PME</abbrev>−<abbrev xmlns:xlink="http://www.w3.org/1999/xlink" xlink:title="posterior lateral eye" id="ABBRID0EB3AI" xlink:type="simple">PLE</abbrev> 0.06, <abbrev xmlns:xlink="http://www.w3.org/1999/xlink" xlink:title="anterior median eye" id="ABBRID0EF3AI" xlink:type="simple">AME</abbrev>−<abbrev xmlns:xlink="http://www.w3.org/1999/xlink" xlink:title="posterior median eye" id="ABBRID0EJ3AI" xlink:type="simple">PME</abbrev> 0.08, <abbrev xmlns:xlink="http://www.w3.org/1999/xlink" xlink:title="anterior median eye" id="ABBRID0EN3AI" xlink:type="simple">AME</abbrev>−<abbrev xmlns:xlink="http://www.w3.org/1999/xlink" xlink:title="posterior lateral eye" id="ABBRID0ER3AI" xlink:type="simple">PLE</abbrev> 0.16, <abbrev xmlns:xlink="http://www.w3.org/1999/xlink" xlink:title="anterior lateral eye" id="ABBRID0EV3AI" xlink:type="simple">ALE</abbrev>−<abbrev xmlns:xlink="http://www.w3.org/1999/xlink" xlink:title="anterior lateral eye" id="ABBRID0EZ3AI" xlink:type="simple">ALE</abbrev> 0.25, <abbrev xmlns:xlink="http://www.w3.org/1999/xlink" xlink:title="posterior lateral eye" id="ABBRID0E43AI" xlink:type="simple">PLE</abbrev>−<abbrev xmlns:xlink="http://www.w3.org/1999/xlink" xlink:title="posterior lateral eye" id="ABBRID0EB4AI" xlink:type="simple">PLE</abbrev> 0.37, <abbrev xmlns:xlink="http://www.w3.org/1999/xlink" xlink:title="anterior lateral eye" id="ABBRID0EF4AI" xlink:type="simple">ALE</abbrev>−<abbrev xmlns:xlink="http://www.w3.org/1999/xlink" xlink:title="posterior lateral eye" id="ABBRID0EJ4AI" xlink:type="simple">PLE</abbrev> 0.1. <abbrev xmlns:xlink="http://www.w3.org/1999/xlink" xlink:title="median ocular area" id="ABBRID0EN4AI" xlink:type="simple">MOA</abbrev> 0.23 long, frontal width 0.23, posterior width 0.25. Chelicerae (Fig. <xref ref-type="fig" rid="F21">21A, B</xref>) with three promarginal (proximal largest, distal smallest) and three retromarginal teeth (distal largest, third smallest). Sternum (Fig. <xref ref-type="fig" rid="F21">21B</xref>), posteriorly proper blunt. Pedicel 0.14 long. Abdomen (Fig. <xref ref-type="fig" rid="F18">18A, B</xref>) 1.73 long, 1.20 wide. Leg measurements: I 6.20 (1.41, 0.57, 1.96, 1.50, 0.76); II 4.98 (1.07, 0.55, 1.51, 1.10, 0.75); III 4.39 (1.17, 0.39, 0.97, 1.17, 0.69); IV 6.63 (1.76, 0.59, 1.68, 1.64, 0.96). Leg spination (Fig. <xref ref-type="fig" rid="F18">18A, B</xref>): femora I−IV with 1 dorsal spine each; femora I p11111, p1111 (right), II p11; tibiae I v22222222, II v22222222; metatarsi I v2222, II v2222.</p><fig id="F21" position="float" orientation="portrait"><object-id xmlns:xlink="http://www.w3.org/1999/xlink" content-type="doi" xlink:type="simple">10.3897/zookeys.979.56273.figure21</object-id><object-id xmlns:xlink="http://www.w3.org/1999/xlink" content-type="arpha" xlink:type="simple">1F6AA306-433F-57BB-8568-ADFAC9A2CE66</object-id><label>Figure 21.</label><caption><p><italic><tp:taxon-name><tp:taxon-name-part taxon-name-part-type="genus" reg="Otacilia">Otacilia</tp:taxon-name-part> <tp:taxon-name-part taxon-name-part-type="species" reg="ziyaoshanica">ziyaoshanica</tp:taxon-name-part></tp:taxon-name></italic> sp. nov., female paratype. <bold>A</bold> habitus, dorsal view <bold>B</bold> same, ventral view <bold>C</bold> epigyne, ventral view <bold>D</bold> epigyne, dorsal view. Scale bars: 0.5 mm (<bold>A, B</bold>), 0.1 mm (<bold>C, D</bold>). Abbreviations: B – bursa, <abbrev xmlns:xlink="http://www.w3.org/1999/xlink" xlink:title="copulatory duct" id="ABBRID0EA6AI" xlink:type="simple">CD</abbrev> – copulatory duct, <abbrev xmlns:xlink="http://www.w3.org/1999/xlink" xlink:title="copulatory opening" id="ABBRID0EE6AI" xlink:type="simple">CO</abbrev> – copulatory opening, <abbrev xmlns:xlink="http://www.w3.org/1999/xlink" xlink:title="connecting tube" id="ABBRID0EI6AI" xlink:type="simple">CT</abbrev> – connecting tube, <abbrev xmlns:xlink="http://www.w3.org/1999/xlink" xlink:title="fertilization duct" id="ABBRID0EM6AI" xlink:type="simple">FD</abbrev> – fertilization ducts, <abbrev xmlns:xlink="http://www.w3.org/1999/xlink" xlink:title="glandular appendage" id="ABBRID0EQ6AI" xlink:type="simple">GA</abbrev> – glandular appendage, <abbrev xmlns:xlink="http://www.w3.org/1999/xlink" xlink:title="median septum" id="ABBRID0EU6AI" xlink:type="simple">MS</abbrev> – median septum, <abbrev xmlns:xlink="http://www.w3.org/1999/xlink" xlink:title="spermathecae" id="ABBRID0EY6AI" xlink:type="simple">Spe</abbrev> – spermathecae.</p></caption><graphic xmlns:xlink="http://www.w3.org/1999/xlink" xlink:href="zookeys-979-001-g021.jpg" position="float" orientation="portrait" xlink:type="simple" id="oo_466996.jpg"><uri content-type="original_file" xlink:type="simple">https://binary.pensoft.net/fig/466996</uri></graphic></fig><p>Colouration (Fig. <xref ref-type="fig" rid="F21">21A, B</xref>). Carapace yellow, with radial, irregular dark stripes mediolaterally. Sternum yellow, with yellow-brown margin. Legs yellow, without annulations on tibiae and distal part of femora, patellae and metatarsi. Abdomen brown, with abundant yellowish spots in dorsal view.</p><p>Epigyne (Fig. <xref ref-type="fig" rid="F21">21C, D</xref>). Epigynal plate mushroom like, anteriorly with M-shaped sclerotized margin, medially with pair of slit-like copulatory openings covered by epigynal plug, posteromedially with trapezoidal median septum. Copulatory ducts, glandular appendages, connecting tubes and spermathecae distinctly visible through integument in intact epigyne. Copulatory ducts short and broad, posteriorly with pair of large, oval, transparent bursae. Glandular appendages short, located on anterior of connecting tubes, near base of bursae. Connecting tubes longer than copulatory ducts, convergent. Spermathecae slightly expanded, separated by approximately 1/2 of median septum width. Fertilization ducts short, directed antero-laterally.</p><p>Male unknown.</p></tp:treatment-sec><tp:treatment-sec sec-type="distribution" id="SECID0EOABI"><title>Distribution.</title><p>Known only from the type locality in Jiangxi Province, China (Fig. <xref ref-type="fig" rid="F22">22</xref>).</p><fig id="F22" position="float" orientation="portrait"><object-id xmlns:xlink="http://www.w3.org/1999/xlink" content-type="doi" xlink:type="simple">10.3897/zookeys.979.56273.figure22</object-id><object-id xmlns:xlink="http://www.w3.org/1999/xlink" content-type="arpha" xlink:type="simple">02AE5273-615B-56DD-808E-05A992AC90FD</object-id><label>Figure 22.</label><caption><p>Records of <italic><tp:taxon-name><tp:taxon-name-part taxon-name-part-type="genus" reg="Otacilia">Otacilia</tp:taxon-name-part> <tp:taxon-name-part taxon-name-part-type="species" reg="bizhouica">bizhouica</tp:taxon-name-part></tp:taxon-name></italic> sp. nov., <italic><tp:taxon-name><tp:taxon-name-part taxon-name-part-type="genus" reg="Otacilia">O.</tp:taxon-name-part> <tp:taxon-name-part taxon-name-part-type="species" reg="gougunao">gougunao</tp:taxon-name-part></tp:taxon-name></italic> sp. nov., <italic><tp:taxon-name><tp:taxon-name-part taxon-name-part-type="genus" reg="Otacilia">O.</tp:taxon-name-part> <tp:taxon-name-part taxon-name-part-type="species" reg="nanhuashanica">nanhuashanica</tp:taxon-name-part></tp:taxon-name></italic> sp. nov., <italic><tp:taxon-name><tp:taxon-name-part taxon-name-part-type="genus" reg="Otacilia">O.</tp:taxon-name-part> <tp:taxon-name-part taxon-name-part-type="species" reg="subfabiformis">subfabiformis</tp:taxon-name-part></tp:taxon-name></italic> sp. nov., <italic><tp:taxon-name><tp:taxon-name-part taxon-name-part-type="genus" reg="Otacilia">O.</tp:taxon-name-part> <tp:taxon-name-part taxon-name-part-type="species" reg="wugongshanica">wugongshanica</tp:taxon-name-part></tp:taxon-name></italic> sp. nov., <italic><tp:taxon-name><tp:taxon-name-part taxon-name-part-type="genus" reg="Otacilia">O.</tp:taxon-name-part> <tp:taxon-name-part taxon-name-part-type="species" reg="yusishanica">yusishanica</tp:taxon-name-part></tp:taxon-name></italic> sp. nov., <italic><tp:taxon-name><tp:taxon-name-part taxon-name-part-type="genus" reg="Otacilia">O.</tp:taxon-name-part> <tp:taxon-name-part taxon-name-part-type="species" reg="zaoshiica">zaoshiica</tp:taxon-name-part></tp:taxon-name></italic> sp. nov. and <italic><tp:taxon-name><tp:taxon-name-part taxon-name-part-type="genus" reg="Otacilia">O.</tp:taxon-name-part> <tp:taxon-name-part taxon-name-part-type="species" reg="ziyaoshanica">ziyaoshanica</tp:taxon-name-part></tp:taxon-name></italic></p></caption><graphic xmlns:xlink="http://www.w3.org/1999/xlink" xlink:href="zookeys-979-001-g022.jpg" position="float" orientation="portrait" xlink:type="simple" id="oo_466997.jpg"><uri content-type="original_file" xlink:type="simple">https://binary.pensoft.net/fig/466997</uri></graphic></fig></tp:treatment-sec><tp:treatment-sec><!--Section generated to contain objects referenced in tp:taxon-treatment.--><fig id="F18" position="float" orientation="portrait"><object-id xmlns:xlink="http://www.w3.org/1999/xlink" content-type="doi" xlink:type="simple">10.3897/zookeys.979.56273.figure18</object-id><object-id xmlns:xlink="http://www.w3.org/1999/xlink" content-type="arpha" xlink:type="simple">13778B8E-6B5F-58AC-B03D-155152DBF2D7</object-id><label>Figure 18.</label><caption><p><italic><tp:taxon-name><tp:taxon-name-part taxon-name-part-type="genus" reg="Otacilia">Otacilia</tp:taxon-name-part> <tp:taxon-name-part taxon-name-part-type="species" reg="zaoshiica">zaoshiica</tp:taxon-name-part></tp:taxon-name></italic> sp. nov., male holotype. <bold>A</bold> habitus, dorsal view <bold>B</bold> same, ventral view <bold>C</bold> palp, prolateral view <bold>D</bold> same, ventral view <bold>E</bold> same, ventro-retrolateral view <bold>F</bold> same, dorsal view. Scale bars: 0.5 mm (<bold>A, B</bold>), 0.1 mm (<bold>C–F</bold>). Abbreviations: <abbrev xmlns:xlink="http://www.w3.org/1999/xlink" xlink:title="distal tegular apophysis" id="ABBRID0ERMAI" xlink:type="simple">dTA</abbrev> – distal tegular apophysis, E – embolus, <abbrev xmlns:xlink="http://www.w3.org/1999/xlink" xlink:title="femoral apophysis" id="ABBRID0EVMAI" xlink:type="simple">FA</abbrev> – femoral apophysis, <abbrev xmlns:xlink="http://www.w3.org/1999/xlink" xlink:title="retrolateral tibial apophysis" id="ABBRID0EZMAI" xlink:type="simple">RTA</abbrev> – retrolateral tibial apophysis, <abbrev xmlns:xlink="http://www.w3.org/1999/xlink" xlink:title="retrolateral tegular apophysis" id="ABBRID0E4MAI" xlink:type="simple">rTA</abbrev> – retrolateral tegular apophysis, <abbrev xmlns:xlink="http://www.w3.org/1999/xlink" xlink:title="sperm duct" id="ABBRID0EBNAI" xlink:type="simple">SD</abbrev> – sperm duct.</p></caption><graphic xmlns:xlink="http://www.w3.org/1999/xlink" xlink:href="zookeys-979-001-g018.jpg" position="float" orientation="portrait" xlink:type="simple" id="oo_466993.jpg"><uri content-type="original_file" xlink:type="simple">https://binary.pensoft.net/fig/466993</uri></graphic></fig></tp:treatment-sec><ref-list><ref id="B6"><mixed-citation xmlns:xlink="http://www.w3.org/1999/xlink" xlink:type="simple"><person-group><name name-style="western"><surname>Liu</surname><given-names>KK</given-names></name><name name-style="western"><surname>Luo</surname><given-names>HP</given-names></name><name name-style="western"><surname>Ying</surname><given-names>YH</given-names></name><name name-style="western"><surname>Xiao</surname><given-names>YX</given-names></name><name name-style="western"><surname>Xu</surname><given-names>X</given-names></name><name name-style="western"><surname>Xiao</surname><given-names>YH</given-names></name></person-group> (<year>2020</year>) <article-title>A survey of <tp:taxon-name><tp:taxon-name-part taxon-name-part-type="family">Phrurolithidae</tp:taxon-name-part></tp:taxon-name> spiders from Jinggang Mountain National Nature Reserve, Jiangxi Province, China. ZooKeys (in press).</article-title><source>ZooKeys</source><volume>947</volume>: <fpage>1</fpage>–<lpage>37</lpage>. <ext-link xlink:type="simple" ext-link-type="doi" xlink:href="10.3897/zookeys.947.51175">https://doi.org/10.3897/zookeys.947.51175</ext-link></mixed-citation></ref><ref id="B1"><mixed-citation xmlns:xlink="http://www.w3.org/1999/xlink" xlink:type="simple"><person-group><name name-style="western"><surname>Fu</surname><given-names>L</given-names></name><name name-style="western"><surname>Zhang</surname><given-names>ZS</given-names></name><name name-style="western"><surname>Zhang</surname><given-names>F</given-names></name></person-group> (<year>2016</year>) Description of two new <italic><tp:taxon-name><tp:taxon-name-part taxon-name-part-type="genus">Otacilia</tp:taxon-name-part></tp:taxon-name></italic> species from Anhui, China (<tp:taxon-name><tp:taxon-name-part taxon-name-part-type="order">Araneae</tp:taxon-name-part></tp:taxon-name>, <tp:taxon-name><tp:taxon-name-part taxon-name-part-type="family">Phrurolithidae</tp:taxon-name-part></tp:taxon-name>). Acta Zoologica Academiae Scientiarum Hungaricae 62(2): 133−142. <ext-link xlink:type="simple" ext-link-type="doi" xlink:href="10.17109/azh.62.2.133.2016">https://doi.org/10.17109/azh.62.2.133.2016</ext-link></mixed-citation></ref></ref-list></tp:taxon-treatment>
